# Supplementary material for: Heterogeneity in establishment of polyethylene glycol-mediated plasmid transformations for five forest pathogenic Phytophthora species
Source: PLoS One. 2024 Sep 10;19(9):e0306158. doi: 10.1371/journal.pone.0306158 (PMC11386421; doi:10.1371/journal.pone.0306158)
Supplement: S1 Table — The table summarizes the conditions tested for plasmid transformations of five forest Phytophthora pathogens (P. cactorum, P. cinnamomi, P. cryptogea, P. ramorum, and P. syringae) and a control species P. sojae. The control transformations in P. sojae are listed first followed by the transformations in the five forest Phytophthora organized in chronological order by species name (order in which we conducted the transformation experiments). (XLSX) [file pone.0306158.s002.xlsx]

## Sheet: Sheet1
Summary of the conditions tested in plasmid transformations of five forest Phytophthora pathogens (P. cactorum, P. cinnamomi, P. cryptogea, P. ramorum, and P. syringae) and a control species P. sojae. The control transformations in P. sojae are listed first followed by the transformations in the five forest Phytophthora organized in chronological order by species (order in which we conducted the …
Abbreviations:	NPA = nutrient pea agar NPB = nutrient pea broth NVA = nutrient V8 agar NVB = nutrient V8 broth V8A = V8 agar V8B = V8 broth PM = pea/0.5 M mannitol VM = V8/0.5M mannitol
Species	Isolate/Strain	Culture Medium	Recovery Medium	Enzyme Digestion Time	Plasmid	Plasmid DNA Concentration	Volume of Plasmid DNA	Total Plasmid DNA	Calculated [Protoplast] (in 10 mL W5)	Final Protoplast Concentration (in MMg)	Volume Protoplasts per Transformation	Protoplast Viability Day 1 - Growth?	Protoplast Viability Day 2 - Growth?	Initial [G418]	Putative Transformants (PTs)?	[G418] for Increased Selection (in V8 broth unless otherwise noted)	Transformants After Increased G418 Selection?	Diagnostic PCR?	Notes
Phytophthora sojae	P6497 (R2)	NPA/NPB	PM	40 min	pYF2-PsNLS-hSpCas9-GFP	850 ng/uL	15 uL	12.75 ug	Not measured	Not measured	1 mL	Not done	Not done	30 ug/mL	Yes (~200-250)	50 ug/mL (PT1-PT12)	Yes (PT1-PT12)	pYF_Cas9_Diag_F2/R2 primers: amplification in all six selected transformants (PT1, PT2, PT3, PT8, PT11, PT12)	All putative transformants grew after the second round of G418 selection, however, transformants PT1, PT2, PT3, PT8, PT11, and PT12 had the most mycelial growth, so we chose those six cultures to move forward with DNA extraction and diagnostic PCR.
		NPA/NPB	PM	90 min	pYF2-PsNLS-hSpCas9-GFP	2033.4 ng/uL	15 uL	30.50 ug	~ 1.45 x 10⁶ protoplasts/mL	1.20 x 10⁷ protoplasts/mL	1 mL	Yes	Yes	40 ug/mL	Yes (~200-250)	50 ug/mL	Yes (PT1-PT12)	pYF_Cas9_Diag_F2/R2 primers: amplification in all four selected transformants (PT3, PT5, PT9, PT12)	All PTs grew in second round of G418 selection (50 ug/mL), but we only chose the four with the most growth to move forward with experiments: PT3, PT5, PT9, and PT12.
		NPA/NPB	PM	105 min	pGFPN	1761.9 ng/uL	15 uL	26.43 ug	~1.01 x 10⁶ protoplasts/mL	5.03 x 10⁶ protoplasts/mL	1 mL	Yes	Yes	50 ug/mL	No	NA	NA	NA	Transformations stopped working when we used the pGFPN plasmid. Subsequent sequencing of the pGFPN midiprep showed that the plasmid missing the NPTII gene, which explains why it would not work for any species.
		NPA/NPB	PM	90 min	pYF2-PsNLS-hSpCas9-GFP	983.3 ng/uL	15 uL	14.75 ug	~2 x 10⁶ protoplasts/mL	1.0 x 10⁷ protoplasts/mL	1 mL	Yes	Yes	50 ug/mL	Yes (~200-250)	50 ug/mL (PT1-PT12)	Yes (PT1-PT12)	AmpR_Diag_F1//R1 primers: amplification in PT6 & PT7 pYF_Cas9_Diag_F2/R2 primers: amplification in both transformants	All PTs grew in second round of G418 selection (50 ug/mL), but we only chose two with the most growth to move forward with diagnostic PCR: PT6 and PT7.
Phytophthora syringae	Alder 12	NPA/NPB	PM	40 min	pYF2-PsNLS-hSpCas9-GFP	850 ng/uL	15 uL	12.75 ug	Not measured	Not measured	1 mL	Not done	Not done	30 ug/mL	No	NA	NA	NA	No putative transformants.
		NPA/NPB	PM	40 min	pYF2-PsNLS-hSpCas9-GFP	850 ng/uL	15 uL	12.75 ug	Not measured	Not measured	1 mL	Not done	Not done	30 ug/mL	No	NA	NA	NA	No putative transformants.
		V8A/V8B	PM	40 min	pYF2-PsNLS-hSpCas9-GFP	850 ng/uL	15 uL	12.75 ug	Not measured	Not measured	1 mL	Not done	Not done	30 ug/mL	No	NA	NA	NA	No putative transformants.
		NPA/NPB	PM	40 min	pYF2-PsNLS-hSpCas9-GFP	1000 ng/uL	15 uL	15 ug	~1.05 x 10⁶ protoplasts/mL	8.75 x 10⁶ protoplasts/mL	1 mL	Not done	Yes	5 ug/mL & 10 ug/mL	No	NA	NA	NA	No putative transformants.
Phytophthora cryptogea	RS-2006-soil-d8	NPA/NPB	PM	60 min	pYF2-PsNLS-hSpCas9-GFP	983.3 ng/uL	15 uL	14.75 ug	~7.85 x 10⁵ protoplasts/mL	6.54 x 10⁶ protoplasts/mL	1 mL	Yes	Yes	10 ug/mL	Yes (~20-30)	20 ug/mL (1.5% agar overlay) followed by 30 ug/mL (V8 broth) (PT1-PT12)	No	NA	All controls initially showed growth, which meant that [G418] was too low. So we performed an overlay with V8 agar + 20 ug/mL G418. All cultures still grew, so we transferred individual cultures to 1X V8 liquid medium + 30 ug/mL G418. No cultures grew in the last round of selection.
		NPA/NPB	PM	90 min	pYF2-PsNLS-hSpCas9-GFP	2033.4 ng/uL	15 uL	30.50 ug	~1.36 x 10⁶ protoplasts/mL	6.80 x 10⁶ protoplasts/mL	1 mL	Yes	Yes	30 ug/mL	Yes (~15-20)	30 ug/mL (1.5% agar overlay)	No	NA	Some putative transformants grew after transformation, but after the 30 ug/mL G418 overlay, no further transformants grew.
		NPA/NPB	PM	90 min	pYF2-PsNLS-hSpCas9-GFP	2033.4 ng/uL	15 uL	30.50 ug	~1.03 x 10⁶ protoplasts/mL	6.44 x 10⁶ protoplasts/mL	1 mL	Yes	Yes	30 ug/mL	Yes (5, delayed & weak growth)	40 ug/mL (PT1-PT5)	Yes (PT2)	NA	A few putative transformants grew after the first round of G418 selection, but their growth was very delayed (6 days post transformation). Only one transformant grew after the second round of G418 selection (40 ug/mL) - PT2. It had stable growth on 1X V8 + 40 ug/mL G418 (Oct.23/2020). Transformation efficiency for P. cryptogea was very low so we moved on to testing transformations in the other Ph…
Phytophthora cactorum	Larch FF-42 2Pa	NPA/NPB	PM	60 min	pYF2-PsNLS-hSpCas9-GFP	983 ng/uL	15 uL	14.75 ug	~1.05 x 10⁶ protoplasts/mL	8.75 x 10⁶ protoplasts/mL	1 mL	Yes	Yes	10 ug/mL	Yes (~40-50)	20 ug/mL (1.5% agar overlay) followed by 30 ug/mL (V8 broth)	No	NA	All controls initially showed growth, which meant that [G418] was too low. So we performed an overlay with V8 agar + 20 ug/mL G418. All cultures still grew, so we transferred individual cultures to 1X V8 liquid medium + 30 ug/mL G418. No further putative transformants grew at the higher G418 concentration.
		NPA/NPB	PM	90 min	pYF2-PsNLS-hSpCas9-GFP	2033.4 ng/uL	15 uL	30.50 ug	~3.26 x 10⁶ protoplasts/mL	1.63 x 10⁷ protoplasts/mL	1 mL	Yes	Yes	30 ug/mL	Yes (~40-50)	30 ug/mL (1.5% agar overlay) followed by 40 ug/mL (V8 broth) (PT1-PT12)	Yes (PT1-PT12)	eGFP_Diag_F1/R1 primers: amplification in all selected transformants (PT1-PT8)	All 12 transformants selected grew through the second round of increased G418 selection. Transformants PT1-PT8 were selected for downstream analysis. Stable growth of PT1-PT8 on V8 agar + 30 ug/mL G418, and diagnostic PCR with eGFP_Diag_F1/R1 primers amplified plasmid DNA in all eight transformants.
		NPA/NPB	PM	90 min	pYF2-PsNLS-hSpCas9-GFP	2033.4 ng/uL	15 uL	30.50 ug	~2.88 x 10⁶ protoplasts/mL	1.80 x 10⁷ protoplasts/mL	1 mL	Yes	Yes	30 ug/mL	Yes (~20-30)	40 ug/mL (PT1-PT12)	Yes (PT1, PT5, PT8, ~PT4)	eGFP_Diag_F1/R1 primers: amplification in all four transformants	Only three transformants grew well in the second round of G418 selection (40 ug/mL): PT1, PT5, and PT8. However, a fourth transformant, PT4, had grown a little, so DNA was extracted from its mycelial growth. Subsequent PCR ampflified plasmid DNA -unclear why it was unable to survive the higher G418 concentration. Only PT1, PT5, and PT8 were able to grow as stable transformants on 1X V8 + 40 ug/mL…
		NPA/NPB	PM	90 min	pGFPN	1761.9 ng/uL	15 uL	26.43 ug	~1.18 x 10⁶ protoplasts/mL	9.83 x 10⁶ protoplasts/mL	1 mL	Yes	Yes	30 ug/mL	Yes (~15-20)	40 ug/mL (PT1-PT12)	No	NA	Some putative transformants grew after transformation, but there were also a few colonies on the negative control plate, which was problematic. We subsequently transferred some of the PTs to liquid V8 + 40 ug/mL G418, but none of them grew.
		NVA/NVB	VM	75 min	pYF2-PsNLS-hSpCas9-GFP	5624.9 ng/uL	10 uL	56.25 ug	~7.5 x 10⁵ protoplasts/mL	3.41 x 10⁶ protoplasts/mL	1 mL	Yes	Yes	30 ug/mL	Yes (~80-100)	50 ug/mL (PT1-PT12)	Yes (PT1-PT12)	Not tested	Performed two sets of transformations from the same culture growth (three flasks of mycelia): one transformation with pYF2-PsNLS-hSpCas9-GFP plasmid, one transformation with pYF515 plasmid. Both transformations succeeded with stable growth of transformants in 1X V8 broth + 50 ug/mL G418.
		NVA/NVB	VM	75 min	pYF515	3858.1 ng/uL	10 uL	38.58 ug	~7.5 x 10⁵ protoplasts/mL	3.41 x 10⁶ protoplasts/mL	1 mL	Yes	Yes	30 ug/mL	Yes (~80-100)	50 ug/mL (PT1-PT12)	Yes (PT1-PT12)	Not tested
Phytophthora cinnamomi	CBS 270.55	NPA/NPB	PM	90 min	pYF2-PsNLS-hSpCas9-GFP	2033.4 ng/uL	15 uL	30.50 ug	~1.35 x 10⁶ protoplasts/mL	1.12 x 10⁷ protoplasts/mL	1 mL	Yes	No	40 ug/mL	Yes (~15-20, weak growth)	60 ug/mL (PT1-PT12)	No	NA	Not sure why protoplast viability Day 2 did not grow - could have been recovery medium. Ultimately, we tried a V8-based recovery medium with P. cinnamomi to see if that would make a difference.
		NPA/NPB	VM	90 min	pYF2-PsNLS-hSpCas9-GFP	2033.4 ng/uL	15 uL	30.50 ug	~9.3 x 10⁵ protoplasts/mL	4.65 x 10⁶ protoplasts/mL	1 mL	Yes	Yes	50 ug/mL	No	NA	NA	NA	Protoplast viability Day 2 grew this time, so it appeared that the V8-based medium was better.
		NPA/NPB	VM	60 min	pYF2-PsNLS-hSpCas9-GFP	2033.4 ng/uL	15 uL	30.50 ug	~5.55 x 10⁵ protoplasts/mL	4.63 x 10⁶ protoplasts/mL	1 mL	Yes	Yes	50 ug/mL	No	NA	NA	NA	Suggestion was given from other Phytophthora researchers to shorten the enzyme digestion time (concern is that longer digestion is reducing protoplast numbers: i.e., over digestion). However, shorter digestion time in this transformation did not help with protoplast numbers or transformation success.
	JP-09-065	NPA/NPB	PM	90 min	pGFPN	1761.9 ng/uL	15 uL	26.43 ug	~1.29 x 10⁶ protoplasts/mL	10.75 x 10⁷ protoplasts/mL	1 mL	Yes	Yes	50 ug/mL	Yes (4, weak growth)	40 ug/mL (PT1-PT4)	No	NA	Some putative transformants grew after transformation, but there were also a few colonies on the negative control plate, which was concerning. We subsequently transferred some of the PTs to liquid V8 + 40 ug/mL G418, but none of them grew. Subsequent pGFPN sequencing revelaed that the plasmid was not viable.
Phytophthora ramorum	NA2 17_0134_0030	NPA/NPB	PM	105 min	pGFPN	1761.9 ng/uL	15 uL	26.43 ug	~1.21 x 10⁶ protoplasts/mL	6.05 x 10⁶ protoplasts/mL	1 mL	Yes	Yes	30 ug/mL	No	NA	NA	NA	No putative transformants.
		NPA/NPB	PM	90 min	pYF2-PsNLS-hSpCas9-GFP	983.3 ng/uL	15 uL	14.75 ug	~2 x 10⁶ protoplasts/mL	1.0 x 10⁷ protoplasts/mL	1 mL	Yes	Yes	30 ug/mL	Yes (~15, weak growth)	50 ug/mL (PT1-PT12)	Yes (PT1, PT12)	pYF_Cas9_Diag_F3/R3 primers: amplification in both transformants	Putative transformants obtained, but growth was very weak (sparse mycelial growth), only two transformants grew through second round of G418 selection.
		NPA/NPB	PM	90 min	pYF2-PsNLS-hSpCas9-GFP	983.3 ng/uL	15 uL	14.75 ug	~8.5 x 10⁵ protoplasts/mL	4.25 x 10⁶ protoplasts/mL	1 mL	Yes	Yes	15 ug/mL	Yes (~15-20, weak growth)	30 ug/mL (PT1-PT12)	Yes (PT1, PT2, PT3)	pYF_Cas9_Diag_F3/R3 primers: amplification in all three transformants	Putative transformants obtained, but growth was very weak (sparse mycelial growth), only three transformants grew through second round of G418 selection.
		NPA/NPB	PM	70 min	pYF2-PsNLS-hSpCas9-GFP	1032.3 ng/uL	15 uL	15.48 ug	~1.74 x 10⁵ protoplasts/mL	1.45 x 10⁶ protoplasts/mL	1 mL	Yes	Yes	15 ug/mL	No	NA	NA	NA	No putative transformants.
		V8A/V8B	VM	70 min	pYF2-PsNLS-hSpCas9-GFP	1032.3 ng/uL	15 uL	15.48 ug	~1.88 x 10⁵ protoplasts/mL	1.56 x 10⁶ protoplasts/mL	1 mL	Yes	Yes	15 ug/mL	No	NA	NA	NA	No putative transformants.
		NVA/NVB	VM	80 min	pYF2 + lipofectamine RNAiMAX + W5	5624.9 ng/uL	4.5 uL	25.31 ug	~5.7 x 10⁴ protoplasts/mL	1.0 x 10⁵ protoplasts/mL (as per Majeed et al. 2018 protocol)	200 uL	Yes	Yes	15 ug/mL	No	NA	NA	NA	This was the first test transforming P. ramorum with RNP complexes (for CRISPR-Cas9 gene editing - will be reported in follow-up study), however, we also carried out transformations with a plasmid-only control. The plasmid-only control was a lipofectamine complex with 4.5 uL pYF2 (~25 ug), 1.8 uL lipofectamine RNAiMAX, and 68.7 uL W5 solution for a total volume of 75 uL. We performed one transfor…
		NVA/NVB	VM	90 min	pYF2	5624.9 ng/uL	6 uL	33.75 ug	~3.41 x 10⁵ protoplasts/mL	1.07 x 10⁶ protoplasts/mL	1 mL	Yes	Yes	15 ug/mL	No	NA	NA	NA	Same as above (row 31) transformations: results are from the plasmid-only transfection complex control. The first control was with plasmid only (results in row 32), and the second control was a complex with plasmid + lipofectamine + W5 solution (results in row 33). No putative transformants grew for either transformation.
		NVA/NVB	VM	90 min	pYF2 + lipofectamine RNAiMAX + W5	5624.9 ng/uL	6 uL	33.75 ug	~3.41 x 10⁵ protoplasts/mL	1.07 x 10⁶ protoplasts/mL	1 mL	Yes	Yes	15 ug/mL	No	NA	NA	NA
		NVA/NVB	VM	75 min	pYF515	3858.1 ng/uL	10 uL	38.58 ug	~2.94 x 10⁵ protoplasts/mL	2.45 x 10⁶ protoplasts/mL	1 mL	Yes	Yes	10 ug/mL	Yes (~15-20, weak growth)	20 ug/mL (PT1-PT12)	Yes (PT1, PT7, PT9)	pYF_Cas9_Diag_F3/R3 primers: amplification in all three transformants	Putative transformants obtained, but growth was very weak (sparse mycelial growth), only three transformants grew through second round of G418 selection. Diagnostic PCR with pYF_Cas9_Diag_F3/R3 primers amplified a clear plasmid product in all transformants, with no amplification in the wildtype.
