# Supplementary material for: Heterogeneity in establishment of polyethylene glycol-mediated plasmid transformations for five forest pathogenic Phytophthora species
Source: PLoS One. 2024 Sep 10;19(9):e0306158. doi: 10.1371/journal.pone.0306158 (PMC11386421; doi:10.1371/journal.pone.0306158)
Supplement: S1 File — Expected sequence (based on previously published studies) of the pYF2-PsCG plasmid in FASTA format. (TXT) [file pone.0306158.s003.txt]

>pYF2-PsNLS-Cas9-GFP  (12,509 bp)
AAGCTTGGCGTAATCATGGTCATAGCTGTTTCCTGTGTGAAATTGTTATCCGCTCACAATTCCACACAACATACGAGCCG
GAAGCATAAAGTGTAAAGCCTGGGGTGCCTAATGAGTGAGCTAACTCACATTAATTGCGTTGCGCTCACTGCCCGCTTTC
CAGTCGGGAAACCTGTCGTGCCAGCTGCATTAATGAATCGGCCAACGCGCGGGGAGAGGCGGTTTGCGTATTGGGCGCTC
TTCCGCTTCCTCGCTCACTGACTCGCTGCGCTCGGTCGTTCGGCTGCGGCGAGCGGTATCAGCTCACTCAAAGGCGGTAA
TACGGTTATCCACAGAATCAGGGGATAACGCAGGAAAGAACATGTGAGCAAAAGGCCAGCAAAAGGCCAGGAACCGTAAA
AAGGCCGCGTTGCTGGCGTTTTTCCATAGGCTCCGCCCCCCTGACGAGCATCACAAAAATCGACGCTCAAGTCAGAGGTG
GCGAAACCCGACAGGACTATAAAGATACCAGGCGTTTCCCCCTGGAAGCTCCCTCGTGCGCTCTCCTGTTCCGACCCTGC
CGCTTACCGGATACCTGTCCGCCTTTCTCCCTTCGGGAAGCGTGGCGCTTTCTCAATGCTCACGCTGTAGGTATCTCAGT
TCGGTGTAGGTCGTTCGCTCCAAGCTGGGCTGTGTGCACGAACCCCCCGTTCAGCCCGACCGCTGCGCCTTATCCGGTAA
CTATCGTCTTGAGTCCAACCCGGTAAGACACGACTTATCGCCACTGGCAGCAGCCACTGGTAACAGGATTAGCAGAGCGA
GGTATGTAGGCGGTGCTACAGAGTTCTTGAAGTGGTGGCCTAACTACGGCTACACTAGAAGGACAGTATTTGGTATCTGC
GCTCTGCTGAAGCCAGTTACCTTCGGAAAAAGAGTTGGTAGCTCTTGATCCGGCAAACAAACCACCGCTGGTAGCGGTGG
TTTTTTTGTTTGCAAGCAGCAGATTACGCGCAGAAAAAAAGGATCTCAAGAAGATCCTTTGATCTTTTCTACGGGGTCTG
ACGCTCAGTGGAACGAAAACTCACGTTAAGGGATTTTGGTCATGAGATTATCAAAAAGGATCTTCACCTAGATCCTTTTA
AATTAAAAATGAAGTTTTAAATCAATCTAAAGTATATATGAGTAAACTTGGTCTGACAGTTACCAATGCTTAATCAGTGA
GGCACCTATCTCAGCGATCTGTCTATTTCGTTCATCCATAGTTGCCTGACTCCCCGTCGTGTAGATAACTACGATACGGG
AGGGCTTACCATCTGGCCCCAGTGCTGCAATGATACCGCGAGACCCACGCTCACCGGCTCCAGATTTATCAGCAATAAAC
CAGCCAGCCGGAAGGGCCGAGCGCAGAAGTGGTCCTGCAACTTTATCCGCCTCCATCCAGTCTATTAATTGTTGCCGGGA
AGCTAGAGTAAGTAGTTCGCCAGTTAATAGTTTGCGCAACGTTGTTGCCATTGCTACAGGCATCGTGGTGTCACGCTCGT
CGTTTGGTATGGCTTCATTCAGCTCCGGTTCCCAACGATCAAGGCGAGTTACATGATCCCCCATGTTGTGCAAAAAAGCG
GTTAGCTCCTTCGGTCCTCCGATCGTTGTCAGAAGTAAGTTGGCCGCAGTGTTATCACTCATGGTTATGGCAGCACTGCA
TAATTCTCTTACTGTCATGCCATCCGTAAGATGCTTTTCTGTGACTGGTGAGTACTCAACCAAGTCATTCTGAGAATAGT
GTATGCGGCGACCGAGTTGCTCTTGCCCGGCGTCAATACGGGATAATACCGCGCCACATAGCAGAACTTTAAAAGTGCTC
ATCATTGGAAAACGTTCTTCGGGGCGAAAACTCTCAAGGATCTTACCGCTGTTGAGATCCAGTTCGATGTAACCCACTCG
TGCACCCAACTGATCTTCAGCATCTTTTACTTTCACCAGCGTTTCTGGGTGAGCAAAAACAGGAAGGCAAAATGCCGCAA
AAAAGGGAATAAGGGCGACACGGAAATGTTGAATACTCATACTCTTCCTTTTTCAATATTATTGAAGCATTTATCAGGGT
TATTGTCTCATGAGCGGATACATATTTGAATGTATTTAGAAAAATAAACAAATAGGGGTTCCGCGCACATTTCCCCGAAA
AGTGCCACCTGACGTCTAAGAAACCATTATTATCATGACATTAACCTATAAAAATAGGCGTATCACGAGGCCCTTTCGTC
TCGCGCGTTTCGGTGATGACGGTGAAAACCTCTGACACATGCAGCTCCCGGAGACGGTCACAGCTTGTCTGTAAGCGGAT
GCCGGGAGCAGACAAGCCCGTCAGGGCGCGTCAGCGGGTGTTGGCGGGTGTCGGGGCTGGCTTAACTATGCGGCATCAGA
GCAGATTGTACTGAGAGTGCACCATATGCGGTGTGAAATACCGCACAGATGCGTAAGGAGAAAATACCGCATCAGGCGCC
ATTCGCCATTCAGGCTGCGCAACTGTTGGGAAGGGCGATCGGTGCGGGCCTCTTCGCTATTACGCCAGCTGGCGAAAGGG
GGATGTGCTGCAAGGCGATTAAGTTGGGTAACGCCAGGGTTTTCCCAGTCACGACGTTGTAAAACGACGGCCAGTGAATT
CCCCCAATTCCCCGGATCGTCTCATAGCTGCTCAAGACGTTTAGCAGATTGAGGATGCAGATCTTCTACTAATGAAACTA
CTGCAAACTACCAACAAAGAGGCGACCACAAAATGGACAGCCTATGCCGAGATTTGTTTAAGATACTCGATTTGCCGTCC
AATTTTCATCAAGACGAAACACAGTGCATCGAACTGTGTTGTAAAAATTCATTTATTCTTGCAATTGTGACTCTCAAAGA
TTGATTAAACTTGAAAGCTGGTGAAAGCTTTCCTTCTTTTGGCATGTTTGTTACTAAGGCGGCGTAAGCACAATAGGCCC
AGACTCATGCAAACCAGCCATAGTGACCTTCTCACTATGTTTCGCTTGAGATTTACTAGACTCTCGGGCATCTTCACAAA
AGATGACAACCGAATCAACAAATTAAGTCAACGCTAAATCAAATATTTAGAAAATAAATTTTATTGTCGAAAAAACTCTG
CTTTGACAATTTTCAAACTAACCAATTGCTAAGTATTCTAGTCGACACCGGTACCTATCAGAAGAACTCGTCAAGAAGGC
GATAGAAGGCGATGCGCTGCGAATCGGGAGCGGCGATACCGTAAAGCACGAGGAAGCGGTCAGCCCATTCGCCGCCAAGC
TCTTCAGCAATATCACGGGTAGCCAACGCTATGTCCTGATAGCGGTCCGCCACACCCAGCCGGCCACAGTCGATGAATCC
AGAAAAGCGGCCATTTTCCACCATGATATTCGGCAAGCAGGCATCGCCATGGGTCACGACGAGATCCTCGCCGTCGGGCA
TGCGCGCCTTGAGCCTGGCGAACAGTTCGGCTGGCGCGAGCCCCTGATGCTCTTCGTCCAGATCATCCTGATCGACAAGA
CCGGCTTCCATCCGAGTACGTGCTCGCTCGATGCGATGTTTCGCTTGGTGGTCGAATGGGCAGGTAGCCGGATCAAGCGT
ATGCAGCCGCCGCATTGCATCAGCCATGATGGATACTTTCTCGGCAGGAGCAAGGTGAGATGACAGGAGATCCTGCCCCG
GCACTTCGCCCAATAGCAGCCAGTCCCTTCCCGCTTCAGTGACAACGTCGAGCACAGCTGCGCAAGGAACGCCCGTCGTG
GCCAGCCACGATAGCCGCGCTGCCTCGTCCTGCAGTTCATTCAGGGCACCGGACAGGTCGGTCTTGACAAAAAGAACCGG
GCGCCCCTGCGCTGACAGCCGGAACACGGCGGCATCAGAGCAGCCGATTGTCTGTTGTGCCCAGTCATAGCCGAATAGCC
TCTCCACCCAAGCGGCCGGAGAACCTGCGTGCAATCCATCTTGTTCAATCATTGTTGCCCGGGTGGATGCTCAGATGCTA
GCGTCACCGAACGAATTAAAACTATAGTAAGTAAAGACTGTCGATGTAGCCATGTGGGGCCAATAGCTGCGAGGCTCAGA
GAGAGACAAGGGGGTCGCCACTTACCCCGAACGATGTTCCAAGCAGAGCAGTCAGCAGAAAGTGAGGCTTGTTGCTGTCG
GCGAGCGCAGCCTTGGGATCAACATGCGAGAGGATAGTTGGCTGCGAGCTTGCCAGCGTGGAGAGACTTGGTTATTGTAG
GCAACAAGTCCCGCATGAAGGGCGTTGTATGGTGCAAAAAAGAGGAGATGGAATCTTCAAACACTTTGATTGGCTGGACA
GCGGGCGCGGACTACTGGCCAACCAAAATGTGACCCCACTTGAGTGACACTTTCCCCACTATAGTGTCTTCAACTTGCAC
TGCAAGTGAAGTTGTTCTTGTTATTGCACTCGTTCTTACGTTATGGCTAGTACGCGCAGATGCAGAGCCTCCTCGGTGGT
ATTGCACGCCAACGAACCTCCATTCTCTGCGACATAAGGCTGTGGCAGTGCGCCCAGGAACTCGTAGAGAATGGTCAACT
GCGCCGTCACCACTCCCGTGTTCGAGTCTTCCGTCGTGACGAGGGCCGACTTCACCGTCGCCACATTCGACAGCGCAGTG
CGGTACATCTCCATCAGCATCGTGTCCAGTTGGGCTGTCACTTCCGTCGCGTTCGCCGTGAAGTCCTCGACAAAACTGTA
CGCCCAGTTGCCGAGCTCGAAGCTGACGCTGGCGAATCCGCTCGCCAGGTCGAAGGTCAAGATCTGCTCTCCAGGACTGT
AGTCCAGCACGATCTGCCTCCCTATTGTGGTGCTGTATGCCAGTGGACAGCTCTTCGCCCACAGACAAGCGTAGCTGGAC
TCGAGCAGCTCACGCACTGTACTCGACCATTCCGTGCCGTCCGATGGACTCAAGCAGTCCTGCAGCAGCCAAGTTGCATC
AACGCTGCTGTCGATATCGTCCTTCTCCAGCATCGTAGCTATCAGTGTCAAGTCTGCCTCAAGCAGAACACCCATACACG
CTGAGAACGCTCGGCACTCGGGCGAGCTGCTGCAATCCTCCAATAACGTCGTGCACTCGCTGCAAGTTGGGGCTACATCA
TCCAGTTGTGAACCTGAATACAGTCCACCAAGTCGAGGCTGCTCCAAATCCAATGTTATGGTGATACCAGTGACTTCGTC
TCCATCGTCGATCAGATCAGGAATCTCAGAGGTGATAAATGCTGGTTCAGGCTGGCCAGTGGTGTCTACCACCGCGAGGT
CGCCAAACTGCCGACGTCGCACAATGGGGATGACAGTTGGGTCGTCAGGAACAAACTCCAGGTCTATGGTGAAGGGTGTG
GTAGTGGTCATATCTTGCATCGAGTTTACAGCTTCGAACGTGAGACGGAAGCTCTGGGCATTGCCGCTTGATGACGACCC
GCCTACGAAGAAGGACCACGAAGTATCCCCACCGAGACTCTGAGCACCAACCAGCACCCACGGAGCCGGATAAGTAGAAG
TTGAACCAGCAACACTTGATCCGGGAGGAAGACCAATTGACGAAGATAGTGCAGCGTGAATGCTCTGCAGTTTACGAAGA
AATATTGGAGCCAACTGATCGGCGCCTGTGAACCGGAGCTTGATACACAGTCTAGAAGTGGTGGAAGAGCACACGTCATC
AGCATCTACCAATGCTCCAGATGATGCCGTCGACTCAGGGTTATCGAAGCCGTAGATAAAACTTGTTTGATGTTCCAGCA
ATGATTCCGACGAGGTAATGAAGCCGTCGCTGACCATGTCTATCTCTGGTACGGGATCTAACAGTCCAGGCAAATATTGC
GGCCAAACGGGTGATCCATCGGCGTGGACGTCCATCTCTCGCTCAATCAGCTCGAGGCTGCCGAGTGAATACAAAGAAAT
CGTGGAAGCGAGTTGCTGCGAGGAAATGACGGAACGAATTCTTGCCATTGTTATGGTTGGTTTACGATAAATAAAGAATG
ATTGTCAGCTGGCTTAAACATAGAAATTTCTACCATGTTAAGTACACACAGTTGCCTCAAAATAGTCACGGTTTTAGCAA
GAATCGAAATATTGACAAAAAGGGATCACTCCATACGACTATAGCGGTCATCAACCAAAGAGAAACAATTCTAAGTAGCG
TGGGGGATGGTTTCTTTGCATTAGAAGTCACGTAGTTTTGTTTCAAGCCGCCATCAGTCTACTCTACTTTGGTCTTTATT
CTCTGTTATAAAATAAAGCTGTCACTGCGCTTGTTCAGCGTTATATTTCATTTGTAAAGCGCCATCACCGATTCGTCACA
CTCGAATACCAAATGCTAGTATAAAAAAAAATTGTTCTACAAACGGCCTTCTTTTGAAAACAATCGTTCTTTCACAAAAA
AAAACAACGAAAATGGAAAAAAGGAAATTGTATTAAATGCATAGACACAAAATCTGCAACTTCGCACTCAGTGCACACAG
CTCGACCTTCGGCTTACAAGAAGTAGGCACCGGTACCGGGCCCTCACTTGTAGAGTTCATCCATGCCATGCGTGATCCCA
GCAGCCGTCACGAACTCCAGCAGGACCATGTGGTCCCTCTTCTCGTTGGGGTCCTTGGAGAGGGCAGATTGCGTGGACAG
GTAATGGTTGTCCGGCAGCAGGACAGGGCCATCGCCGATGGGCGTGTTCTGCTGGTAGTGGTCCGCCAGTTGCACGCTTC
CATCTTCGATGTTGTGCCTGATCTTGAAGTTCACCTTGATGCCGTTCTTCTGCTTGTCGGCCATGATGTATACGTTGTGG
GAGTTGTAGTTGTACTCCAGCTTGTGTCCGAGGATGTTTCCATCTTCCTTGAAATCGATGCCTTTCAGCTCGATGCGGTT
CACCAGGGTATCACCTTCGAACTTGACTTCGGCACGTGTCTTGTAGTTCCCGTCATCCTTGAAGAAGATAGTCCTTTCTT
GCACGTAGCCTTCGGGCATGGCGCTCTTGAAGAAGTCATGCTGCTTCATGTGATCTGGGTACCGGGAGAAGCACTGAACA
CCGTAGGTGAAAGTGGTGACGAGGGTTGGCCACGGAACAGGGAGCTTTCCGGTAGTGCAGATGAACTTCAGGGTGAGCTT
TCCGTAGGTGGCATCACCTTCACCCTCTCCGCTGACGGAGAACTTGTGCCCGTTCACATCACCATCCAGTTCCACCAGGA
TTGGGACCACGCCAGTGAACAGTTCCTCGCCCTTGCCCATGGGCCCTTACTTAAGGTCGCCTCCCAGCTGAGACAGGTCG
ATCCGTGTCTCGTACAGGCCGGTGATGCTCTGGTGGATCAGGGTGGCGTCCAGCACCTCTTTGGTGCTGGTGTACCTCTT
CCGGTCGATGGTGGTGTCAAAGTACTTGAAGGCGGCAGGGGCTCCCAGATTGGTCAGGGTAAACAGGTGGATGATATTCT
CGGCCTGCTCTCTGATGGGCTTATCCCGGTGCTTGTTGTAGGCGGACAGCACTTTGTCCAGATTAGCGTCGGCCAGGATC
ACTCTCTTGGAGAACTCGCTGATCTGCTCGATGATCTCGTCCAGGTAGTGCTTGTGCTGTTCCACAAACAGCTGTTTCTG
CTCATTATCCTCGGGGGAGCCCTTCAGCTTCTCATAGTGGCTGGCCAGGTACAGGAAGTTCACATATTTGGAGGGCAGGG
CCAGTTCGTTTCCCTTCTGCAGTTCGCCGGCAGAGGCCAGCATTCTCTTCCGGCCGTTTTCCAGCTCGAACAGGGAGTAC
TTAGGCAGCTTGATGATCAGGTCCTTTTTCACTTCTTTGTAGCCCTTGGCTTCCAGAAAGTCGATGGGATTCTTCTCGAA
GCTGCTTCTTTCCATGATGGTGATCCCCAGCAGCTCTTTCACACTCTTCAGTTTCTTGGACTTGCCCTTTTCCACTTTGG
CCACCACCAGCACAGAATAGGCCACGGTGGGGCTGTCGAAGCCGCCGTACTTCTTAGGGTCCCAGTCCTTCTTTCTGGCG
ATCAGCTTATCGCTGTTCCTCTTGGGCAGGATAGACTCTTTGCTGAAGCCGCCTGTCTGCACCTCGGTCTTTTTCACGAT
ATTCACTTGGGGCATGCTCAGCACTTTCCGCACGGTGGCAAAATCCCGGCCCTTATCCCACACGATCTCCCCGGTTTCGC
CGTTTGTCTCGATCAGAGGCCGCTTCCGGATCTCGCCGTTGGCCAGGGTAATCTCGGTCTTGAAAAAGTTCATGATGTTG
CTGTAGAAGAAGTACTTGGCGGTAGCCTTGCCGATTTCCTGCTCGCTCTTGGCGATCATCTTCCGCACGTCGTACACCTT
GTAGTCGCCGTACACGAACTCGCTTTCCAGCTTAGGGTACTTTTTGATCAGGGCGGTTCCCACGACGGCGTTCAGGTAGG
CGTCGTGGGCGTGGTGGTAGTTGTTGATCTCGCGCACTTTGTAAAACTGGAAATCCTTCCGGAAATCGGACACCAGCTTG
GACTTCAGGGTGATCACTTTCACTTCCCGGATCAGCTTGTCATTCTCGTCGTACTTAGTGTTCATCCGGGAGTCCAGGAT
CTGTGCCACGTGCTTTGTGATCTGCCGGGTTTCCACCAGCTGTCTCTTGATGAAGCCGGCCTTATCCAGTTCGCTCAGGC
CGCCTCTCTCGGCCTTGGTCAGATTGTCGAACTTTCTCTGGGTAATCAGCTTGGCGTTCAGCAGCTGCCGCCAGTAGTTC
TTCATCTTCTTCACGACCTCTTCGGAGGGCACGTTGTCGCTCTTGCCCCGGTTCTTGTCGCTTCTGGTCAGCACCTTGTT
GTCGATGGAGTCGTCCTTCAGAAAGCTCTGAGGCACGATATGGTCCACATCGTAGTCGGACAGCCGGTTGATGTCCAGTT
CCTGGTCCACGTACATATCCCGCCCATTCTGCAGGTAGTACAGGTACAGCTTCTCGTTCTGCAGCTGGGTGTTTTCCACG
GGGTGTTCTTTCAGGATCTGGCTGCCCAGCTCTTTGATGCCCTCTTCGATCCGCTTCATTCTCTCGCGGCTGTTCTTCTG
TCCCTTCTGGGTGGTCTGGTTCTCTCTGGCCATTTCGATCACGATGTTCTCGGGCTTGTGCCGGCCCATCACTTTCACGA
GCTCGTCCACCACCTTCACTGTCTGCAGGATGCCCTTCTTAATGGCGGGGCTGCCGGCCAGATTGGCAATGTGCTCGTGC
AGGCTATCGCCCTGGCCGGACACCTGGGCTTTCTGGATGTCCTCTTTAAAGGTCAGGCTGTCGTCGTGGATCAGCTGCAT
GAAGTTTCTGTTGGCGAAGCCGTCGGACTTCAGGAAATCCAGGATTGTCTTGCCGGACTGCTTGTCCCGGATGCCGTTGA
TCAGCTTCCGGCTCAGCCTGCCCCAGCCGGTGTATCTCCGCCGCTTCAGCTGCTTCATCACTTTGTCGTCGAACAGGTGG
GCATAGGTTTTCAGCCGTTCCTCGATCATCTCTCTGTCCTCAAACAGTGTCAGGGTCAGCACGATATCTTCCAGAATGTC
CTCGTTTTCCTCATTGTCCAGGAAGTCCTTGTCCTTGATAATTTTCAGCAGATCGTGGTATGTGCCCAGGGAGGCGTTGA
ACCGATCTTCCACGCCGGAGATTTCCACGGAGTCGAAGCACTCGATTTTCTTGAAGTAGTCCTCTTTCAGCTGCTTCACG
GTCACTTTCCGGTTGGTCTTGAACAGCAGGTCCACGATGGCCTTTTTCTGCTCGCCGCTCAGGAAGGCGGGCTTTCTCAT
TCCCTCGGTCACGTATTTCACTTTGGTCAGCTCGTTATACACGGTGAAGTACTCGTACAGCAGGCTGTGCTTGGGCAGCA
CCTTCTCGTTGGGCAGGTTCTTATCGAAGTTGGTCATCCGCTCGATGAAGCTCTGGGCGGAAGCGCCCTTGTCCACCACT
TCCTCGAAGTTCCAGGGGGTGATGGTTTCCTCGCTCTTTCTGGTCATCCAGGCGAATCTGCTGTTTCCCCTGGCCAGAGG
GCCCACGTAGTAGGGGATGCGGAAGGTCAGGATCTTCTCGATCTTTTCCCGGTTGTCCTTCAGGAATGGGTAAAAATCTT
CCTGCCGCCGCAGAATGGCGTGCAGCTCTCCCAGGTGGATCTGGTGGGGGATGCTGCCGTTGTCGAAGGTCCGCTGCTTC
CGCAGCAGGTCCTCTCTGTTCAGCTTCACGAGCAGTTCCTCGGTGCCGTCCATCTTTTCCAGGATGGGCTTGATGAACTT
GTAGAACTCTTCCTGGCTGGCTCCGCCGTCAATGTAGCCGGCGTAGCCGTTCTTGCTCTGGTCGAAGAAAATCTCTTTGT
ACTTCTCAGGCAGCTGCTGCCGCACGAGAGCTTTCAGCAGGGTCAGGTCCTGGTGGTGCTCGTCGTATCTCTTGATCATA
GAGGCGCTCAGGGGGGCCTTGGTGATCTCGGTGTTCACTCTCAGGATGTCGCTCAGCAGGATGGCGTCGGACAGGTTCTT
GGCGGCCAGAAACAGGTCGGCGTACTGGTCGCCGATCTGGGCCAGCAGGTTGTCCAGGTCGTCGTCGTAGGTGTCCTTGC
TCAGCTGCAGTTTGGCATCCTCGGCCAGGTCGAAGTTGCTCTTGAAGTTGGGGGTCAGGCCCAGGCTCAGGGCAATCAGG
TTTCCGAACAGGCCATTCTTCTTCTCGCCGGGCAGCTGGGCGATCAGATTTTCCAGCCGTCTGCTCTTGCTCAGTCTGGC
AGACAGGATGGCCTTGGCGTCCACGCCGCTGGCGTTGATGGGGTTTTCCTCGAACAGCTGGTTGTAGGTCTGCACCAGCT
GGATGAACAGCTTGTCCACGTCGCTGTTGTCGGGGTTCAGGTCGCCCTCGATCAGGAAGTGGCCCCGGAACTTGATCATG
TGGGCCAGGGCCAGATAGATCAGCCGCAGGTCGGCCTTGTCGGTGCTGTCCACCAGTTTCTTTCTCAGGTGGTAGATGGT
GGGGTACTTCTCGTGGTAGGCCACCTCGTCCACGATGTTGCCGAAGATGGGGTGCCGCTCGTGCTTCTTATCCTCTTCCA
CCAGGAAGGACTCTTCCAGTCTGTGGAAGAAGCTGTCGTCCACCTTGGCCATCTCGTTGCTGAAGATCTCTTGCAGATAG
CAGATCCGGTTCTTCCGTCTGGTGTATCTTCTTCTGGCGGTTCTCTTCAGCCGGGTGGCCTCGGCTGTTTCGCCGCTGTC
GAACAGCAGGGCTCCGATCAGGTTCTTCTTGATGCTGTGCCGGTCGGTGTTGCCCAGCACCTTGAATTTCTTGCTGGGCA
CCTTGTACTCGTCGGTGATCACGGCCCAGCCCACAGAGTTGGTGCCGATGTCCAGGCCGATGCTGTACTTCTTGTCGGCT
GCTGGGACTCCGTGGATACCGACCTTCCGCTTCTTCTTTGGGGCCATACTAGTGCGACGACGGACCTTGGTGTCGTCCTC
GCGCTTGCGCTTGTGCATGCGACGACGGACCTTGGTGTCGTCCTCGCGCTTGCGCTTGTGCATGCGACGACGGACCTTGG
TGTCGTCCTCGCGCTTGCGCTTGTGCATCCGCGGAGGCCTATCGATAAGCTTGATATCGAATTAATTCCTGCAGCCCGGG
TTGTCGGTGAGAGTGAAGGTCGAAAAAGAGTCGGTTGGGACTTGGGCACGTGAGAGTGAAAAGGAGAATGAGCCTTCCGA
TCGTGGGCGAGTCGGGCGAGGCTTTTTGAGCGTCCGGTTGTGGCTTCACAACCCCACAAACAGGTGGTTTTCGGATGTAA
AAGAGGAAGTGAAATGGCCAATCAGAAACGATCCCTGTGCAAGAGATGTCTTTAATGGGGCGCAAAAAAGACGATCAAAA
AGAGCGGATAAGAGAGTTCCGGCGAGACATGTGGTGGTGGTGCTATAATTAACGGATGGTAGGACGCAAAAGCGCTCTGC
ACGGGTCAGGTTGAGAAGGTTCTCCAATCTTCTCTCTCTCTGTGACATGTGGTATTTCTCAGAAACCTTCGTGTAAACGC
GAGGGAATGGACACGGAAATTAAGGTCTGAAAAAGGGTACTTGACTCGAGGTTTGTGGTTACGCCGGCTGAAGACGCCTA
ACCTCGCGTGCGATATGCCAGCTGTCGACATTGGAAAAGCCGAGATTGTCGCGGGTACGTAGAGGCGACCCTTTGTCCAT
CAGAGGGAGAGGAACCGACCAGTGGATAGGAGGGATAGACTTTATTTTGAGGGCGGTATAATGGTTATGGTAGCGACATT
TTGATTTGACTTGAAAAAGATAAGAAAAAAAAAGGAAAAACTCGACTGCTTTGATGGGATAGCGATTTTTCCGTGGGTAG
TCAGTTGGCCCTTGATTTTTACCATCAAGTACGTCCATATGACGGGAATAGGGACGCGGGTGGATATTAGGAGCGGCAGC
TGACGTGGCAGCTCATAGACAAGGGGGTGCTTGAAAGGCTGTCTATGGTGGTGACGCCGTCTTGCGGTGTGGCAATGAGT
TGTATCATTTAATCGAATACGAGGTATAA
