# Supplementary material for: Heterogeneity in establishment of polyethylene glycol-mediated plasmid transformations for five forest pathogenic Phytophthora species
Source: PLoS One. 2024 Sep 10;19(9):e0306158. doi: 10.1371/journal.pone.0306158 (PMC11386421; doi:10.1371/journal.pone.0306158)
Supplement: S2 File — Expected sequence (based on previously published studies) of the pYF515 plasmid in FASTA format. (TXT) [file pone.0306158.s004.txt]

>pYF515  (13,032 bp)
aagcttggcgtaatcatggtcatagctgtttcctgtgtgaaattgttatccgctcacaattccacacaacatacgagccg
gaagcataaagtgtaaagcctggggtgcctaatgagtgagctaactcacattaattgcgttgcgctcactgcccgctttc
cagtcgggaaacctgtcgtgccagctgcattaatgaatcggccaacgcgcggggagaggcggtttgcgtattgggcgctc
ttccgcttcctcgctcactgactcgctgcgctcggtcgttcggctgcggcgagcggtatcagctcactcaaaggcggtaa
tacggttatccacagaatcaggggataacgcaggaaagaacatgtgagcaaaaggccagcaaaaggccaggaaccgtaaa
aaggccgcgttgctggcgtttttccataggctccgcccccctgacgagcatcacaaaaatcgacgctcaagtcagaggtg
gcgaaacccgacaggactataaagataccaggcgtttccccctggaagctccctcgtgcgctctcctgttccgaccctgc
cgcttaccggatacctgtccgcctttctcccttcgggaagcgtggcgctttctcaatgctcacgctgtaggtatctcagt
tcggtgtaggtcgttcgctccaagctgggctgtgtgcacgaaccccccgttcagcccgaccgctgcgccttatccggtaa
ctatcgtcttgagtccaacccggtaagacacgacttatcgccactggcagcagccactggtaacaggattagcagagcga
ggtatgtaggcggtgctacagagttcttgaagtggtggcctaactacggctacactagaaggacagtatttggtatctgc
gctctgctgaagccagttaccttcggaaaaagagttggtagctcttgatccggcaaacaaaccaccgctggtagcggtgg
tttttttgtttgcaagcagcagattacgcgcagaaaaaaaggatctcaagaagatcctttgatcttttctacggggtctg
acgctcagtggaacgaaaactcacgttaagggattttggtcatgagattatcaaaaaggatcttcacctagatcctttta
aattaaaaatgaagttttaaatcaatctaaagtatatatgagtaaacttggtctgacagttaccaatgcttaatcagtga
ggcacctatctcagcgatctgtctatttcgttcatccatagttgcctgactccccgtcgtgtagataactacgatacggg
agggcttaccatctggccccagtgctgcaatgataccgcggcttccacgctcaccggctccagatttatcagcaataaac
cagccagccggaagggccgagcgcagaagtggtcctgcaactttatccgcctccatccagtctattaattgttgccggga
agctagagtaagtagttcgccagttaatagtttgcgcaacgttgttgccattgctacaggcatcgtggtgtcacgctcgt
cgtttggtatggcttcattcagctccggttcccaacgatcaaggcgagttacatgatcccccatgttgtgcaaaaaagcg
gttagctccttcggtcctccgatcgttgtcagaagtaagttggccgcagtgttatcactcatggttatggcagcactgca
taattctcttactgtcatgccatccgtaagatgcttttctgtgactggtgagtactcaaccaagtcattctgagaatagt
gtatgcggcgaccgagttgctcttgcccggcgtcaatacgggataataccgcgccacatagcagaactttaaaagtgctc
atcattggaaaacgttcttcggggcgaaaactctcaaggatcttaccgctgttgagatccagttcgatgtaacccactcg
tgcacccaactgatcttcagcatcttttactttcaccagcgtttctgggtgagcaaaaacaggaaggcaaaatgccgcaa
aaaagggaataagggcgacacggaaatgttgaatactcatactcttcctttttcaatattattgaagcatttatcagggt
tattgtctcatgagcggatacatatttgaatgtatttagaaaaataaacaaataggggttccgcgcacatttccccgaaa
agtgccacctgacgtctaagaaaccattattatcatgacattaacctataaaaataggcgtatcacgaggccctttcgtc
tcgcgcgtttcggtgatgacggtgaaaacctctgacacatgcagctcccggagacggtcacagcttgtctgtaagcggat
gccgggagcagacaagcccgtcagggcgcgtcagcgggtgttggcgggtgtcggggctggcttaactatgcggcatcaga
gcagattgtacactgatggacaaagggtcgcctctacgtacccgcgacaatctcggcttttccaatgtcgacagctggca
tatcgcacgcgaggttaggcgtcttcagccggcgtaaccacaaacctcgagtcaagtaccctttttcagaccttaatttc
cgtgtccattccctcgcgtttacacgaaggtttctgagaaataccacatgtcacagagagagagaagattggagaacctt
ctcaacctgacccgtgcagagcgcttttgcgtcctaccatccgttaattatagcaccaccaccacatgtctcgccggaac
tctcttatccgctctttttgatcgtcttttttgcgccccattaaaagacatctcttgcacagggatcgtttctgattggc
catttcacttcctcttttacatccgaaaaccacctgtttgtggggttgtgaagccacaaccggacgctcaaaaagcctcg
cccgactcgcccacgatcggaaggctcattctccttttcactctcacgtgcccaagtcccaaccgactctttttcgacct
tcactctcaccgacaaactagctcttaattaaatgattgaacaagatggattgcacgcaggttctccggccgcttgggtg
gagaggctattcggctatgactgggcacaacagacaatcggctgctctgatgccgccgtgttccggctgtcagcgcaggg
gcgcccggttctttttgtcaagaccgacctgtccggtgccctgaatgaactgcaggacgagccagcgcggctatcgtggc
tggccacgacgggcgttccttgcgcagctgtgctcgacgttgtcactgaagcgggaagggactggctgctattgggcgaa
gtgccggggcaggatctcctgtcatctcaccttgctcctgccgagaaagtatccatcatggctgatgcaatgcggcggct
gcatacgcttgatccggctacctgcccattcgaccaccaagcgaaacatcgcatcgagcgagcacgtactcggatggaag
ccggtcttgtcgatcaggatgatctggacgaagagcatcaggggctcgcgccagccgaactgttcgccaggctcaaggcg
cgcatgcccgacggcgaggatctcgtcgtgacccatggcgatgcctgcttgccgaatatcatggtggaaaatggccgctt
ttctggattcatcgactgtggccggctgggtgtggcggaccgctatcaggacatagcgttggctacccgtgatattgctg
aagagcttggcggcgaatgggctgaccgcttcctcgtgctttacggtatcgccgctcccgattcgcagcgcatcgccttc
tatcgccttcttgacgagttcttctgagcggccgcaggcgcgccttgacgtctaaccgcggggtgcctacttcttgtaag
ccgaaggtcgagctgtgtgcactgagtgcgaagttgcagattttgtgtctatgcatttaatacaatttccttttttccat
tttcgttgtttttttttgtgaaagaacgattgttttcaaaagaaggccgtttgtagaacaatttttttttatactagcat
ttggtattcgagtgtgacgaatcggtgatggcgctttacaaatgaaatataacgctgaacaagcgcagtgacagctttat
tttataacagagaataaagaccaaagtagagtagactgatggcggcttgaaacaaaactacgtgacttctaatgcaaaga
aaaccataccccacgctacttagaattgtttctctttggttgatgaccgctatagtcgtatggagtgatccctttttgtc
aatatttcgattcttgctaaaaccgtgactattttgaggcaactgtgtgtacttaacatggtagaaatttctatgtttaa
gccagctgacaatcattctttatttatcgtaaaccaaccaacgcgtaaggagaaaataccgcatcaggcgccattcgcca
ttcaggctgcgcaactgttgggaagggcgatcggtgcgggcctcttcgctattacgccagctggcgaaagggggatgtgc
tgcaaggcgattaagttgggtaacgccagggttttcccagtcacgacgttgtaaaacgacggccagtggatccccccaat
tccccggatcgtctcatagctgctcaagacgtttagcagattgaggatgcagatcttctactaatgaaactactgcaaac
taccaacaaagaggcgaccacaaaatggacagcctatgccgagatttgtttaagatactcgatttgccgtccaattttca
tcaagacgaaacacagtgcatcgaactgtgttgtaaaaattcatttattcttgcaattgtgactctcaaagattgattaa
acttgaaagctggtgaaagctttccttcttttggcatgtttgttactaaggcggcgtaagcacaataggcccagactcat
gcaaaccagccatagtgaccttctcactatgtttcgcttgagatttactagactctcgggcatcttcacaaaagatgaca
accgaatcaacaaattaagtcaacgctaaatcaaatatttagaaaataaattttattgtcgaaaaaactctgctttgaca
attttcaaactaaccaattgctaagtattctagtcgacaccggtgtcccattcgccatgccgaagcatgttgcccagccg
gcgccagcgaggaggctgggaccatgccggccaaaagcaccgactcggtgccactttttcaagttgataacggactagcc
ttattttaacttgctatttctagctctaaaaccgagaccctagctagcgtcaccgaacgaattaaaactatagtaagtaa
agactgtcgatgtagccatgtggggccaatagctgcgaggctcagagagagacaagggggtcgccacttaccccgaacga
tgttccaagcagagcagtcagcagaaagtgaggcttgttgctgtcggcgagcgcagccttgggatcaacatgcgagagga
tagttggctgcgagcttgccagcgtggagagacttggttattgtaggcaacaagtcccgcatgaagggcgttgtatggtg
caaaaaagaggagatggaatcttcaaacactttgattggctggacagcgggcgcggactactggccaaccaaaatgtgac
cccacttgagtgacactttccccactatagtgtcttcaacttgcactgcaagtgaagttgttcttgttattgcactcgtt
cttacgttatggctagtacgcgcagatgcagagcctcctcggtggtattgcacgccaacgaacctccattctctgcgaca
taaggctgtggcagtgcgcccaggaactcgtagagaatggtcaactgcgccgtcaccactcccgtgttcgagtcttccgt
cgtgacgagggccgacttcaccgtcgccacattcgacagcgcagtgcggtacatctccatcagcatcgtgtccagttggg
ctgtcacttccgtcgcgttcgccgtgaagtcctcgacaaaactgtacgcccagttgccgagctcgaagctgacgctggcg
aatccgctcgccaggtcgaaggtcaagatctgctctccaggactgtagtccagcacgatctgcctccctattgtggtgct
gtatgccagtggacagctcttcgcccacagacaagcgtagctggactcgagcagctcacgcactgtactcgaccattccg
tgccgtccgatggactcaagcagtcctgcagcagccaagttgcatcaacgctgctgtcgatatcgtccttctccagcatc
gtagctatcagtgtcaagtctgcctcaagcagaacacccatacacgctgagaacgctcggcactcgggcgagctgctgca
atcctccaataacgtcgtgcactcgctgcaagttggggctacatcatccagttgtgaacctgaatacagtccaccaagtc
gaggctgctccaaatccaatgttatggtgataccagtgacttcgtctccatcgtcgatcagatcaggaatctcagaggtg
ataaatgctggttcaggctggccagtggtgtctaccaccgcgaggtcgccaaactgccgacgtcgcacaatggggatgac
agttgggtcgtcaggaacaaactccaggtctatggtgaagggtgtggtagtggtcatatcttgcatcgagtttacagctt
cgaacgtgagacggaagctctgggcattgccgcttgatgacgacccgcctacgaagaaggaccacgaagtatccccaccg
agactctgagcaccaaccagcacccacggagccggataagtagaagttgaaccagcaacacttgatccgggaggaagacc
aattgacgaagatagtgcagcgtgaatgctctgcagtttacgaagaaatattggagccaactgatcggcgcctgtgaacc
ggagcttgatacacagtctagaagtggtggaagagcacacgtcatcagcatctaccaatgctccagatgatgccgtcgac
tcagggttatcgaagccgtagataaaacttgtttgatgttccagcaatgattccgacgaggtaatgaagccgtcgctgac
catgtctatctctggtacgggatctaacagtccaggcaaatattgcggccaaacgggtgatccatcggcgtggacgtcca
tctctcgctcaatcagctcgaggctgccgagtgaatacaaagaaatcgtggaagcgagttgctgcgaggaaatgacggaa
cgaattcttgccattgttatggttggtttacgataaataaagaatgattgtcagctggcttaaacatagaaatttctacc
atgttaagtacacacagttgcctcaaaatagtcacggttttagcaagaatcgaaatattgacaaaaagggatcactccat
acgactatagcggtcatcaaccaaagagaaacaattctaagtagcgtgggggatggtttctttgcattagaagtcacgta
gttttgtttcaagccgccatcagtctactctactttggtctttattctctgttataaaataaagctgtcactgcgcttgt
tcagcgttatatttcatttgtaaagcgccatcaccgattcgtcacactcgaataccaaatgctagtataaaaaaaaattg
ttctacaaacggccttcttttgaaaacaatcgttctttcacaaaaaaaaacaacgaaaatggaaaaaaggaaattgtatt
aaatgcatagacacaaaatctgcaacttcgcactcagtgcacacagctcgaccttcggcttacaagaagtaggctccgga
accgggcccttacttaaggtcgcctcccagctgagacaggtcgatccgtgtctcgtacaggccggtgatgctctggtgga
tcagggtggcgtccagcacctctttggtgctggtgtacctcttccggtcgatggtggtgtcaaagtacttgaaggcggca
ggggctcccagattggtcagggtaaacaggtggatgatattctcggcctgctctctgatgggcttatcccggtgcttgtt
gtaggcggacagcactttgtccagattagcgtcggccaggatcactctcttggagaactcgctgatctgctcgatgatct
cgtccaggtagtgcttgtgctgttccacaaacagctgtttctgctcattatcctcgggggagcccttcagcttctcatag
tggctggccaggtacaggaagttcacatatttggagggcagggccagttcgtttcccttctgcagttcgccggcagaggc
cagcattctcttccggccgttttccagctcgaacagggagtacttaggcagcttgatgatcaggtcctttttcacttctt
tgtagcccttggcttccagaaagtcgatgggattcttctcgaagctgcttctttccatgatggtgatccccagcagctct
ttcacactcttcagtttcttggacttgcccttttccactttggccaccaccagcacagaataggccacggtggggctgtc
gaagccgccgtacttcttagggtcccagtccttctttctggcgatcagcttatcgctgttcctcttgggcaggatagact
ctttgctgaagccgcctgtctgcacctcggtctttttcacgatattcacttggggcatgctcagcactttccgcacggtg
gcaaaatcccggcccttatcccacacgatctccccggtttcgccgtttgtctcgatcagaggccgcttccggatctcgcc
gttggccagggtaatctcggtcttgaaaaagttcatgatgttgctgtagaagaagtacttggcggtagccttgccgattt
cctgctcgctcttggcgatcatcttccgcacgtcgtacaccttgtagtcgccgtacacgaactcgctttccagcttaggg
tactttttgatcagggcggttcccacgacggcgttcaggtaggcgtcgtgggcgtggtggtagttgttgatctcgcgcac
tttgtaaaactggaaatccttccggaaatcggacaccagcttggacttcagggtgatcactttcacttcccggatcagct
tgtcattctcgtcgtacttagtgttcatccgggagtccaggatctgtgccacgtgctttgtgatctgccgggtttccacc
agctgtctcttgatgaagccggccttatccagttcgctcaggccgcctctctcggccttggtcagattgtcgaactttct
ctgggtaatcagcttggcgttcagcagctgccgccagtagttcttcatcttcttcacgacctcttcggagggcacgttgt
cgctcttgccccggttcttgtcgcttctggtcagcaccttgttgtcgatggagtcgtccttcagaaagctctgaggcacg
atatggtccacatcgtagtcggacagccggttgatgtccagttcctggtccacgtacatatcccgcccattctgcaggta
gtacaggtacagcttctcgttctgcagctgggtgttttccacggggtgttctttcaggatctggctgcccagctctttga
tgccctcttcgatccgcttcattctctcgcggctgttcttctgtcccttctgggtggtctggttctctctggccatttcg
atcacgatgttctcgggcttgtgccggcccatcactttcacgagctcgtccaccaccttcactgtctgcaggatgccctt
cttaatggcggggctgccggccagattggcaatgtgctcgtgcaggctatcgccctggccggacacctgggctttctgga
tgtcctctttaaaggtcaggctgtcgtcgtggatcagctgcatgaagtttctgttggcgaagccgtcggacttcaggaaa
tccaggattgtcttgccggactgcttgtcccggatgccgttgatcagcttccggctcagcctgccccagccggtgtatct
ccgccgcttcagctgcttcatcactttgtcgtcgaacaggtgggcataggttttcagccgttcctcgatcatctctctgt
cctcaaacagtgtcagggtcagcacgatatcttccagaatgtcctcgttttcctcattgtccaggaagtccttgtccttg
ataattttcagcagatcgtggtatgtgcccagggaggcgttgaaccgatcttccacgccggagatttccacggagtcgaa
gcactcgattttcttgaagtagtcctctttcagctgcttcacggtcactttccggttggtcttgaacagcaggtccacga
tggcctttttctgctcgccgctcaggaaggcgggctttctcattccctcggtcacgtatttcactttggtcagctcgtta
tacacggtgaagtactcgtacagcaggctgtgcttgggcagcaccttctcgttgggcaggttcttatcgaagttggtcat
ccgctcgatgaagctctgggcggaagcgcccttgtccaccacttcctcgaagttccagggggtgatggtttcctcgctct
ttctggtcatccaggcgaatctgctgtttcccctggccagagggcccacgtagtaggggatgcggaaggtcaggatcttc
tcgatcttttcccggttgtccttcaggaatgggtaaaaatcttcctgccgccgcagaatggcgtgcagctctcccaggtg
gatctggtgggggatgctgccgttgtcgaaggtccgctgcttccgcagcaggtcctctctgttcagcttcacgagcagtt
cctcggtgccgtccatcttttccaggatgggcttgatgaacttgtagaactcttcctggctggctccgccgtcaatgtag
ccggcgtagccgttcttgctctggtcgaagaaaatctctttgtacttctcaggcagctgctgccgcacgagagctttcag
cagggtcaggtcctggtggtgctcgtcgtatctcttgatcatagaggcgctcaggggggccttggtgatctcggtgttca
ctctcaggatgtcgctcagcaggatggcgtcggacaggttcttggcggccagaaacaggtcggcgtactggtcgccgatc
tgggccagcaggttgtccaggtcgtcgtcgtaggtgtccttgctcagctgcagtttggcatcctcggccaggtcgaagtt
gctcttgaagttgggggtcaggcccaggctcagggcaatcaggtttccgaacaggccattcttcttctcgccgggcagct
gggcgatcagattttccagccgtctgctcttgctcagtctggcagacaggatggccttggcgtccacgccgctggcgttg
atggggttttcctcgaacagctggttgtaggtctgcaccagctggatgaacagcttgtccacgtcgctgttgtcggggtt
caggtcgccctcgatcaggaagtggccccggaacttgatcatgtgggccagggccagatagatcagccgcaggtcggcct
tgtcggtgctgtccaccagtttctttctcaggtggtagatggtggggtacttctcgtggtaggccacctcgtccacgatg
ttgccgaagatggggtgccgctcgtgcttcttatcctcttccaccaggaaggactcttccagtctgtggaagaagctgtc
gtccaccttggccatctcgttgctgaagatctcttgcagatagcagatccggttcttccgtctggtgtatcttcttctgg
cggttctcttcagccgggtggcctcggctgtttcgccgctgtcgaacagcagggctccgatcaggttcttcttgatgctg
tgccggtcggtgttgcccagcaccttgaatttcttgctgggcaccttgtactcgtcggtgatcacggcccagcccacaga
gttggtgccgatgtccaggccgatgctgtacttcttgtcggctgctgggactccgtggataccgaccttccgcttcttct
ttggggccatactagtgcgacgacggaccttggtgtcgtcctcgcgcttgcgcttgtgcatgcgacgacggaccttggtg
tcgtcctcgcgcttgcgcttgtgcatgcgacgacggaccttggtgtcgtcctcgcgcttgcgcttgtgcatccgcggagg
cctatcgataagcttgatatcgaattaattcctgcagcccgggttgtcggtgagagtgaaggtcgaaaaagagtcggttg
ggacttgggcacgtgagagtgaaaaggagaatgagccttccgatcgtgggcgagtcgggcgaggctttttgagcgtccgg
ttgtggcttcacaaccccacaaacaggtggttttcggatgtaaaagaggaagtgaaatggccaatcagaaacgatccctg
tgcaagagatgtctttaatggggcgcaaaaaagacgatcaaaaagagcggataagagagttccggcgagacatgtggtgg
tggtgctataattaacggatggtaggacgcaaaagcgctctgcacgggtcaggttgagaaggttctccaatcttctctct
ctctgtgacatgtggtatttctcagaaaccttcgtgtaaacgcgagggaatggacacggaaattaaggtctgaaaaaggg
tacttgactcgaggtttgtggttacgccggctgaagacgcctaacctcgcgtgcgatatgccagctgtcgacattggaaa
agccgagattgtcgcgggtacgtagaggcgaccctttgtccatcagagggagaggaaccgaccagtggataggagggata
gactttattttgagggcggtataatggttatggtagcgacattttgatttgacttgaaaaagataagaaaaaaaaaggaa
aaactcgactgctttgatgggatagcgatttttccgtgggtagtcagttggcccttgatttttaccatcaagtacgtcca
tatgacgggaatagggacgcgggtggatattaggagcggcagctgacgtggcagctcatagacaagggggtgcttgaaag
gctgtctatggtggtgacgccgtcttgcggtgtggcaatgagttgtatcatttaatcgaatacgaggtataa
