# Supplementary material for: Heterogeneity in establishment of polyethylene glycol-mediated plasmid transformations for five forest pathogenic Phytophthora species
Source: PLoS One. 2024 Sep 10;19(9):e0306158. doi: 10.1371/journal.pone.0306158 (PMC11386421; doi:10.1371/journal.pone.0306158)
Supplement: S3 File — Expected sequence (based on previously published studies) of the pGFPN plasmid in FASTA format. (TXT) [file pone.0306158.s005.txt]

>pGFPN  (6891 bp)
ctaaattgtaagcgttaatattttgttaaaattcgcgttaaatttttgttaaatcagctcattttttaaccaataggccg
aaatcggcaaaatcccttataaatcaaaagaatagaccgagatagggttgagtgttgttccagtttggaacaagagtcca
ctattaaagaacgtggactccaacgtcaaagggcgaaaaaccgtctatcagggcgatggcccactacgtgaaccatcacc
ctaatcaagttttttggggtcgaggtgccgtaaagcactaaatcggaaccctaaagggagcccccgatttagagcttgac
ggggaaagccggcgaacgtggcgagaaaggaagggaagaaagcgaaaggagcgggcgctagggcgctggcaagtgtagcg
gtcacgctgcgcgtaaccaccacacccgccgcgcttaatgcgccgctacagggcgcgtcccattcgccattcaggctgcg
caactgttgggaagggcgatcggtgcgggcctcttcgctattacgccagctggcgaaagggggatgtgctgcaaggcgat
taagttgggtaacgccagggttttcccagtcacgacgttgtaaaacgacggccagtgagcgcgcgtaatacgactcacta
tagggcgaattgGGTACCATTTAAATCCTAGGTGATCATGATATctctgatggacaaagggtcgcctctacgtacccgcg
acaatctcggcttttccaatgtcgacagctggcatatcgcacgcgaggttaggcgtcttcagccggcgtaaccacaaacc
tcgagtcaagtaccctttttcagaccttaatttccgtgtccattccctcgcgtttacacgaaggtttctgagaaatacca
catgtcacagagagagagaagattggagaaccttctcaacctgacccgtgcagagcgcttttgcgtcctaccatccgtta
attatagcaccaccaccacatgtctcgccggaactctcttatccgctctttttgatcgtcttttttgcgccccattaaaa
gacatctcttgcacagggatcgtttctgattggccatttcacttcctcttttacatccgaaaaccacctgtttgtggggt
tgtgaagccacaaccggacgctcaaaaagcctcgcccgactcgcccacgatcggaaggctcattctccttttcactctca
cgtgcccaagtcccaaccgactctttttcgaccttcactctcaccgacaaACTAGCTACCGGTCTTAATTAAGGCTAGCA
CCATGGGCAAGGGCGAGGAACTGTTCACTGGCGTGGTCCCAATCCTGGTGGAACTGGATGGTGATGTGAACGGGCACAAG
TTCTCCGTCAGCGGAGAGGGTGAAGGTGATGCCACCTACGGAAAGCTCACCCTGAAGTTCATCTGCACTACCGGAAAGCT
CCCTGTTCCGTGGCCAACCCTCGTCACCACTTTCACCTACGGTGTTCAGTGCTTCTCCCGGTACCCAGATCACATGAAGC
AGCATGACTTCTTCAAGAGCGCCATGCCCGAAGGCTACGTGCAAGAAAGGACTATCTTCTTCAAGGATGACGGGAACTAC
AAGACACGTGCCGAAGTCAAGTTCGAAGGTGATACCCTGGTGAACCGCATCGAGCTGAAAGGCATCGATTTCAAGGAAGA
TGGAAACATCCTCGGACACAAGCTGGAGTACAACTACAACTCCCACAACGTATACATCATGGCCGACAAGCAGAAGAACG
GCATCAAGGTGAACTTCAAGATCAGGCACAACATCGAAGATGGAAGCGTGCAACTGGCGGACCACTACCAGCAGAACACG
CCCATCGGCGATGGCCCTGTCCTGCTGCCGGACAACCATTACCTGTCCACGCAATCTGCCCTCTCCAAGGACCCCAACGA
GAAGAGGGACCACATGGTCCTGCTGGAGTTCGTGACGGCTGCTGGGATCACGCATGGCATGGATGAACTCTACAAGGCGG
CCGCAGGCGCGCCTTGACGTCTAACCGCGGGGTGCCTACTTCTTGTAAGCCGAAGGTCGAGCTGTGTGCACTGAGTGCGA
AGTTGCAGATTTTGTGTCTATGCATTTAATACAATTTCCTTTTTTCCATTTTCGTTGTTTTTTTTtgtgaaagaacgatt
gttttcaaaagaaggccgtttgtagaacaatttttttttatactagcatttggtattcgagtgtgacgaatcggtgatgg
cgctttacaaatgaaatataacgctgaacaagcgcagtgacagctttattttataacagagaataaagaccaaagtagag
tagactgatggcggcttgaaacaaaactacgtgacttctaatgcaaagaaaaccataccccacgctacttagaattgttt
ctctttggttgatgaccgctatagtcgtatggagtgatccctttttgtcaatatttcgattcttgctaaaaccgtgacta
ttttgaggcaactgtgtgtacttaacatggtagaaatttctatgtttaagccagctgacaatcattctttatttatcgta
aaccaaccaccatatgcgtcaatgcaattgactgtgtcctcgattatttctattattaatattatttccattaaaaaaga
aatccagttcgtggcaaaataagacaaaggtttaaataaaaatttatcgttattaaactcgtaacttaccttcttcatgg
ctcaacccaatctgtatatcgacttatttaatttggttaacaaatcggttttcgtcgcaaataggggatgacaactaaaa
taccaatttgtgtccttgcgacacgtcaacaggtggctgccaatatctcaggttttgagcacacaacgctgtgattggct
atctgtagatcgcttcgagaactttcggaccgacatatcagaacgcagtcatgtccaatccagctaacgattggtcgaaa
ccgcacttcatcgcttcatttcaaccaattcccatctactaaaacgagcgtcggaatagtctcgaacgtaaccccacgta
gtgggtggcagcgcccctcgtatctttcaatcgccactcgagtctcaagtttgctcactttgaaattttccatctggact
acacatcaaatctaactcaacttttatcaattgaaacacaagggccccgtttcgcatgattgaacaagatggattgcacg
caggttctccggccgcttgggtggagaggctattcggctatgactgggcacaacagacaatcggctgctctgatgccgcc
gtgttccggctgtcagcgcaggggcgcccggttctttttgtcaagaccgacctgtccggtgccctgaatgaactgcagga
cgagccagcgcggctatcgtggctggccacgacgggcgttccttgcgcagctgtgctcgacgttgtcactgaagcgggaa
gggactggctgctattgggcgaagtgccggggcaggatctcctgtcatctcaccttgctcctgccgagaaagtatccatc
atggctgatgcaatgcggcggctgcatacgcttgatccggctacctgcccattcgaccaccaagcgaaacatcgcatcga
gcgagcacgtactcggatggaagccggtcttgtcgatcaggatgatctggacgaagagcatcaggggctcgcgccagccg
aactgttcgccaggctcaaggcgcgcatgcccgacggcgaggatctcgtcgtgacccatggcgatgcctgcttgccgaat
atcatggtggaaaatggccgcttttctggattcatcgactgtggccggctgggtgtggcggaccgctatcaggacatagc
gttggctacccgtgatattgctgaagagcttggcggcgaatgggctgaccgcttcctcgtgctttacggtatcgccgctc
ccgattcgcagcgcatcgccttctatcgccttcttgacgagttcttctgagcgggactctggggttcgaaatgaccgacc
aagcgacgcccaacctgccatcacgagatttcgattccaccgccgccttctatgaaaggttgggcttcggaatcgttttc
cgggacgccggctggatgatcctccagcgcggggatctcatgctggagttcttcgcccaccccccggatccccggggtcg
actagaatacttagcaattggttagtttgaaaattgtcaaagcagagttttttcgacaataaaatttattttctaaatat
ttgatttagcgttgacttaatttgttgattcggttgtcatcttttgtgaagatgcccgagagtctagtaaatctcaagcg
aaacatagtgagaaggtcactatggctggtttgcatgagtctgggcctattgtgcttacgccgccttagtaacaaacatg
ccaaaagaaggaaagctttcaccagctttcaagtttaatcaatctttgagagtcacaattgcaagaataaatgaattttt
acaacacagttcgatgcactgtgtttcgtcttgatgaaaattggacggcaaatcgagtatcttaaacaaatctcggcata
ggctgtccattttgtggtcgcctctttgttggtagtttgcagtagtttcattagtagaagatctgcatcctcaatctgct
aaacgtcttgagcagctatgagacgatccggggaattggggcccgagctccagcttttgttccctttagtgagggttaat
tgcgcgcttggcgtaatcatggtcatagctgtttcctgtgtgaaattgttatccgctcacaattccacacaacatacgag
ccggaagcataaagtgtaaagcctggggtgcctaatgagtgagctaactcacattaattgcgttgcgctcactgcccgct
ttccagtcgggaaacctgtcgtgccagctgcattaatgaatcggccaacgcgcggggagaggcggtttgcgtattgggcg
ctcttccgcttcctcgctcactgactcgctgcgctcggtcgttcggctgcggcgagcggtatcagctcactcaaaggcgg
taatacggttatccacagaatcaggggataacgcaggaaagaacatgtgagcaaaaggccagcaaaaggccaggaaccgt
aaaaaggccgcgttgctggcgtttttccataggctccgcccccctgacgagcatcacaaaaatcgacgctcaagtcagag
gtggcgaaacccgacaggactataaagataccaggcgtttccccctggaagctccctcgtgcgctctcctgttccgaccc
tgccgcttaccggatacctgtccgcctttctcccttcgggaagcgtggcgctttctcatagctcacgctgtaggtatctc
agttcggtgtaggtcgttcgctccaagctgggctgtgtgcacgaaccccccgttcagcccgaccgctgcgccttatccgg
taactatcgtcttgagtccaacccggtaagacacgacttatcgccactggcagcagccactggtaacaggattagcagag
cgaggtatgtaggcggtgctacagagttcttgaagtggtggcctaactacggctacactagaaggacagtatttggtatc
tgcgctctgctgaagccagttaccttcggaaaaagagttggtagctcttgatccggcaaacaaaccaccgctggtagcgg
tggtttttttgtttgcaagcagcagattacgcgcagaaaaaaaggatctcaagaagatcctttgatcttttctacggggt
ctgacgctcagtggaacgaaaactcacgttaagggattttggtcatgagattatcaaaaaggatcttcacctagatcctt
ttaaattaaaaatgaagttttaaatcaatctaaagtatatatgagtaaacttggtctgacagttaccaatgcttaatcag
tgaggcacctatctcagcgatctgtctatttcgttcatccatagttgcctgactccccgtcgtgtagataactacgatac
gggagggcttaccatctggccccagtgctgcaatgataccgcgagacccacgctcaccggctccagatttatcagcaata
aaccagccagccggaagggccgagcgcagaagtggtcctgcaactttatccgcctccatccagtctattaattgttgccg
ggaagctagagtaagtagttcgccagttaatagtttgcgcaacgttgttgccattgctacaggcatcgtggtgtcacgct
cgtcgtttggtatggcttcattcagctccggttcccaacgatcaaggcgagttacatgatcccccatgttgtgcaaaaaa
gcggttagctccttcggtcctccgatcgttgtcagaagtaagttggccgcagtgttatcactcatggttatggcagcact
gcataattctcttactgtcatgccatccgtaagatgcttttctgtgactggtgagtactcaaccaagtcattctgagaat
agtgtatgcggcgaccgagttgctcttgcccggcgtcaatacgggataataccgcgccacatagcagaactttaaaagtg
ctcatcattggaaaacgttcttcggggcgaaaactctcaaggatcttaccgctgttgagatccagttcgatgtaacccac
tcgtgcacccaactgatcttcagcatcttttactttcaccagcgtttctgggtgagcaaaaacaggaaggcaaaatgccg
caaaaaagggaataagggcgacacggaaatgttgaatactcatactcttcctttttcaatattattgaagcatttatcag
ggttattgtctcatgagcggatacatatttgaatgtatttagaaaaataaacaaataggggttccgcgcacatttccccg
aaaagtgccac
